# Supplementary material for: Bacterial and Archaea Community Present in the Pine Barrens Forest of Long Island, NY: Unusually High Percentage of Ammonia Oxidizing Bacteria
Source: PLoS One. 2011 Oct 20;6(10):e26263. doi: 10.1371/journal.pone.0026263 (PMC3197628; doi:10.1371/journal.pone.0026263)
Supplement: Table S1 — Mean optical density for each substrate along with standard deviation. (A, Cluster O; B, Cluster A; C, Cluster B.). (XLS) [file pone.0026263.s001.xls]

## Sheet: Table S1-A.  CLUSTER O
	CLUSTER 1			CLUSTER 2			CLUSTER 3			CLUSTER 4
	Mean	Std. Dev		Mean	Std. Dev		Mean	Std. Dev		Mean	Std. Dev
β-Methyl-D-Glucoside	0.0066	0.004565		0.003693	0.004354		0.0129	0.050318		0.004211	0.0034
D-Galactonic Acid γ-Lactone	0.707411	1.0502		0.6333	0.8283		0.023018	0.029864		1.216	0.54401
D-Xylose	0.077933	0.085103		0.14879	0.4611		0.020533	0.07468		0.0855	0.1306
i-Erythritol	0.15847	0.245428		0.0342	0.08457		0.007601	0.010655		0.00696	0.00615
D-Mannitol	1.80563	0.368917		0.52	0.35523		0.153958	0.19322		1.4845	0.2736
N-Acetyl-D-Glucosamine	2.1332	0.644698		0.42155	0.51755		0.141038	0.195265		1.60347	0.21329
D-Cellobiose	0.013156	0.002908		0.19728	0.40882		0.013982	0.054862		0.1822	0.30345
Glucose-1-Phosphate	0.396878	0.679537		0.09451	0.1888		0.039718	0.134461		0.021033	0.01037
α-D-Lactose	0.001744	0.001522		0.04928	0.1547		0.003815	0.017151		0.0099	0.01347
D,L-α-Glycerol Phosphate	0.265089	0.211542		0.0554	0.11267		0.013339	0.039356		0.442611	0.2892
L-Arginine	0.8472	0.77131		0.30102	0.20709		0.03825	0.06748		0.7318	0.1572
L-Asparagine	1.04591	0.8813		0.38869	0.2586		0.115441	0.186297		1.485	0.677
L-Phenylalanine	0.3938	0.277194		0.2344	0.2583		0.085513	0.104675		1.29777	0.2594
L-Serine	1.29834	0.66234		0.17868	0.370199		0.016088	0.049459		0.02049	0.006
L-Threonine	0.116011	0.06761		0.054153	0.06603		0.026011	0.049694		0.194267	0.108312
Glycyl-L-Glutamic Acid	0.049389	0.03264		0.119423	0.28697		0.042079	0.134196		0.02457	0.0106
Phenylethyl-amine	0.242289	0.413263		0.0293	0.0647		0.058143	0.216196		0.24044	0.072544
Putrescine	0.5657	0.6609		0.187203	0.387791		0.017461	0.048532		0.359133	0.1876
Tween 40	1.09154	0.39302		0.53357	0.357158		0.11798	0.306478		1.467	0.236
Tween 80	1.26522	0.231452		0.44104	0.262561		0.05501	0.083022		1.111	0.1911
α-Cyclodextrin	0.03334	0.013		0.02755	0.03236		0.019164	0.021356		0.021039	0.0047
Glycogen	0.05327	0.01722		0.260153	0.71032		0.068789	0.188876		0.03929	0.0109
2-Hydroxy Benzoic Acid	0	0		0	0		0.057245	0.265367		0.0172	0.01927
4-Hydroxy Benzoic Acid	0.087311	0.088192		0.09016	0.064522		0.02068	0.04643		0.9416	0.6304
Pyruvic Acid Methyl Ester	1.1168	0.79767		0.9791	0.49446		0.202452	0.23063		1.45	0.1739
D-Galacturonic Acid	0.084544	0.138714		0.48604	0.69		0.027262	0.062021		1.506	0.2624
γ-Hydroxybutyric Acid	0.031533	0.0142		0.05228	0.03697		0.037716	0.035552		0.07688	0.09638
D-Glucosaminic Acid	1.22418	0.91267		0.61071	0.55286		0.199384	0.272934		1.29068	0.4234
Itaconic Acid	0.59244	0.999673		0.09715	0.2388		0.075714	0.194555		0.0933	0.1477
α-Ketobutyric Acid	0.021011	0.008199		0.00779	0.0097		0.026713	0.082916		0.03491	0.04472
D-Malic Acid	0.184356	0.168296		0.10255	0.221389		0.01904	0.062218		0.2515	0.18235

## Sheet: Table S1-B. CLUSTER A
	CLUSTER 1			CLUSTER 2			CLUSTER 3			CLUSTER 4
	Mean	Std. Dev		Mean	Std. Dev		Mean	Std. Dev		Mean	Std. Dev
β-Methyl-D-Glucoside	0.1	0.293		0.02168	0.05396		0.003151	0.0074		0.116347	0.248115
D-Galactonic Acid γ-Lactone	0.237011	0.345		0.02989	0.0381		0.0138	0.02899		1.11805	0.589143
D-Xylose	0.004	0.0047		0.0644	0.181		0.0093	0.01083		0.0077	0.013308
i-Erythritol	0.0058	0.00712		0.039	0.0784		0.00679	0.010709		0.004387	0.003363
D-Mannitol	0.5915	0.3901		0.194313	0.250627		0.011983	0.020639		1.53829	0.339864
N-Acetyl-D-Glucosamine	0.7225	0.476877		0.17606	0.1533		0.0326	0.089675		1.5835	0.489057
D-Cellobiose	0.02118	0.0274		0.048746	0.16287		0.003099	0.006755		0.076853	0.079807
Glucose-1-Phosphate	0.00615	0.0055		0.037785	0.114207		0.003595	0.008593		0.02204	0.011236
α-D-Lactose	0.000819	0.00193		0.005162	0.016514		0.002633	0.009575		0.001953	0.003473
D,L-α-Glycerol Phosphate	0.112926	0.13075		0.009579	0.016596		0.002855	0.009238		0.252927	0.232988
L-Arginine	0.271	0.1802		0.0489	0.0565		0.00871	0.0352		0.718073	0.089506
L-Asparagine	0.698	0.4548		0.1023	0.102		0.019621	0.054877		1.36087	0.215515
L-Phenylalanine	0.44848	0.3065		0.198621	0.208743		0.025897	0.065688		1.28644	0.427075
L-Serine	0.0091	0.0178		0.0114	0.026375		0.005332	0.006217		0.243353	0.54354
L-Threonine	0.0833	0.09999		0.05619	0.0743		0.009656	0.023214		0.110087	0.07789
Glycyl-L-Glutamic Acid	0.01481	0.08776		0.0345	0.054289		0.00642	0.008751		0.015787	0.006734
Phenylethyl-amine	0.04826	0.0511		0.054523	0.177484		0.003212	0.004656		0.247627	0.142854
Putrescine	0.109452	0.147404		0.00732	0.01358		0.001026	0.002331		0.377447	0.297795
Tween 40	0.50799	0.4974		0.138541	0.2249		0.02905	0.073808		1.57505	0.210096
Tween 80	0.4677	0.3123		0.0973	0.1005		0.012009	0.020816		0.92404	0.544463
α-Cyclodextrin	0.01779	0.0128		0.0268	0.04677		0.008344	0.011148		0.01482	0.011464
Glycogen	0.0384	0.009754		0.0511	0.033		0.01989	0.023103		0.039347	0.00485
2-Hydroxy Benzoic Acid	0	0		0.026328	0.058183		0.004119	0.012012		0.001767	0.00395
4-Hydroxy Benzoic Acid	0.1377	0.1383		0.0227	0.0306		0.010262	0.015847		0.582933	0.474385
Pyruvic Acid Methyl Ester	0.904	0.312		0.46416	0.2698		0.0664	0.0777		1.47726	0.54955
D-Galacturonic Acid	0.3799	0.3971		0.0853	0.1596		0.0108	0.017441		0.828787	0.684118
γ-Hydroxybutyric Acid	0.0401	0.041866		0.0853	0.1098		0.034644	0.035439		0.086867	0.108345
D-Glucosaminic Acid	0.72876	0.25739		0.19155	0.228		0.04027	0.090632		1.40804	0.350479
Itaconic Acid	0.22626	0.51341		0.0747	0.17677		0.015832	0.036906		0.027707	0.009455
α-Ketobutyric Acid	0.01346	0.022725		0.012105	0.024738		0.015485	0.059725		0.008233	0.00568
D-Malic Acid	0.19483	0.223656		0.025818	0.05556		0.003683	0.01104		0.14352	0.172315

## Sheet: Table S1-C. CLUSTER B
	CLUSTER 1			CLUSTER 2			CLUSTER 3			CLUSTER 4
	Mean	Std. Dev.		Mean	Std. Dev.		Mean	Std. Dev.		Mean	Std. Dev.
β-Methyl-D-Glucoside	0.004551	0.006146		0.0034	0.005889		0.009859	0.033201		0.002892	0.004642
D-Galactonic Acid γ-Lactone	1.10364	0.79634		0.0117	0.007		0.010973	0.013964		0.208233	0.221857
D-Xylose	0.011034	0.016541		0.001567	0.002714		0.008071	0.007918		0.004483	0.00525
i-Erythritol	0.014026	0.004722		0.003978	0.006044		0.00431	0.004711		0.017342	0.016814
D-Mannitol	1.04251	0.706893		1.09908	0.418021		0.02056	0.054762		0.671258	0.616358
N-Acetyl-D-Glucosamine	1.06548	0.300194		0.8598	0.864558		0.031929	0.074254		0.046067	0.06684
D-Cellobiose	0.018825	0.025064		0.0046	0.004151		0.004302	0.008696		0.043518	0.063869
Glucose-1-Phosphate	0.002658	0.003218		0.0034	0.003643		0.014276	0.05094		0.015601	0.02008
α-D-Lactose	0.001133	0.002267		0.0013	0.001562		0.000836	0.0017		0.0039	0.0059
D,L-α-Glycerol Phosphate	0.089492	0.178983		0.008033	0.006571		0.020776	0.052179		0.106834	0.145731
L-Arginine	0.504317	0.238401		0.191311	0.328939		0.021693	0.073761		0.397725	0.332901
L-Asparagine	0.954908	0.687955		0.030967	0.04118		0.032547	0.09787		1.7954	0.5838
L-Phenylalanine	1.13875	0.398765		0.248133	0.326958		0.061218	0.189247		0.3161	0.293176
L-Serine	0.003634	0.002557		0.0109	0.016025		0.003126	0.004403		0.010183	0.0105
L-Threonine	0.107159	0.120331		0.004744	0.007013		0.014819	0.059906		0.029958	0.005814
Glycyl-L-Glutamic Acid	0.007125	0.005778		0.006111	0.002528		0.0141	0.038248		0.016843	0.019587
Phenylethyl-amine	0.002308	0.003024		0.012311	0.014803		0.021016	0.064141		0.052326	0.047683
Putrescine	0.214233	0.300896		0.003556	0.004995		0.020368	0.051487		0.129501	0.076183
Tween 40	0.666708	0.588611		0.009367	0.009048		0.035168	0.109349		0.274258	0.253169
Tween 80	0.764334	0.233395		0.030433	0.012034		0.057196	0.161039		0.466525	0.499109
α-Cyclodextrin	0.029809	0.022348		0.007	0.006328		0.009735	0.008789		0.016792	0.007517
Glycogen	0.103659	0.124341		0.044533	0.037434		0.027062	0.032789		0.060767	0.031647
2-Hydroxy Benzoic Acid	0.012058	0.024117		0.000222	0.00038		0.003472	0.007238		0	0
4-Hydroxy Benzoic Acid	0.513992	0.467902		0.0471	0.067186		0.014722	0.027482		0.187633	0.190112
Pyruvic Acid Methyl Ester	1.38739	0.293085		1.02944	0.3271		0.185103	0.215993		0.668417	0.295254
D-Galacturonic Acid	1.4085	0.339449		0.401378	0.560961		0.028344	0.077501		0.300317	0.406038
γ-Hydroxybutyric Acid	0.061918	0.034975		0.0225	0.015558		0.042279	0.047928		0.057483	0.046884
D-Glucosaminic Acid	0.27725	0.382834		0.025478	0.041591		0.112363	0.246984		1.1286	0.696
Itaconic Acid	0.018175	0.020445		0.014022	0.01194		0.05219	0.13777		0.027068	0.016277
α-Ketobutyric Acid	0.009092	0.009551		0.003011	0.001142		0.014241	0.039236		0.00106	0.001645
D-Malic Acid	0.013925	0.021867		0.011844	0.019287		0.04765	0.136134		0.065609	0.105706
