# Supplementary material for: Bacterial and Archaea Community Present in the Pine Barrens Forest of Long Island, NY: Unusually High Percentage of Ammonia Oxidizing Bacteria
Source: PLoS One. 2011 Oct 20;6(10):e26263. doi: 10.1371/journal.pone.0026263 (PMC3197628; doi:10.1371/journal.pone.0026263)
Supplement: Table S2 — Bacterial population present in the soil of Pine Barrens Forest at each sampling horizon classified at phylum level. (XLS) [file pone.0026263.s002.xls]

## Sheet: Table S2
Name	13O	15O	23O	26O	13A	21A	26A	44A	10B	13B	25B	44B
Acidobacteria	7.53039	10.64	16.6633	12.1605	9.84252	18.1543	13.381	12.3616	27.044	25.0912	22.7977	21.9109
Actinobacteria	8.00474	5.56556	14.2857	5.49383	2.83465	4.10468	4.47395	2.36162	3.31237	1.78354	2.61612	1.74552
Bacteroidetes	39.5197	5.87658	7.35442	15.9259	14.5669	13.0028	15.4852	10.2214	9.3501	8.10701	10.5713	4.73128
Chlamydiae	0.0889416	1.03127	0.745517	1.08025	1.10236	1.01928	1.14402	1.40221	1.71908	1.29712	1.6551	3.21543
Chloroflexi	0	0	0.141044	0.216049	0	0.440771	0.429009	0.110701	2.18029	1.74301	1.33476	1.14837
Cyanobacteria	0	0	0.0805964	0.0925926	0	0.0550964	0.122574	0	0	0	0	0.0918695
Deinococcus-Thermus	0	0.0982157	0.0604473	0.0308642	0.15748	0.0275482	0.102145	0.0369004	0.0838574	0.0405351	0	0.0918695
Elusimicrobia	0	0	0	0	0	0	0.040858	0.0369004	0	0	0.106781	0
Firmicutes	4.44708	7.5135	13.4999	8.33333	7.95276	4.38017	7.92646	2.50923	2.30608	2.4321	2.77629	3.07763
Gemmatimonadetes	0.0592944	0	0.0201491	0.0617284	0.0787402	0.137741	0.122574	0.0738007	0.0419287	0.283745	0.106781	0.0459348
Lentisphaerae	0	0	0	0	0	0	0	0	0	0.0405351	0	0
Nitrospirae	0.0296472	0	0	0.123457	0	0.110193	0.040858	0.147601	0.0419287	0.202675	0.0533903	0.689022
OD1	0.415061	0.0327386	0.181342	0.58642	1.02362	0.165289	0.510725	0.0738007	0	0.121605	0.0533903	0.321543
OP10	0.0889416	0	0.322386	0.0925926	0	0.247934	0.183861	0.0738007	0.167715	0	0.106781	0.0918695
Planctomycetes	1.51201	1.12948	0.967157	1.11111	2.12598	2.3416	1.28703	1.54982	1.63522	2.10782	1.1212	1.69959
Proteobacteria	32.3747	65.9682	38.646	43.6111	49.5276	49.2562	45.4954	61.7712	36.3941	46.8585	51.842	47.0831
TM7	2.6979	0.654772	5.76264	7.96296	3.30709	1.84573	5.57712	3.21033	3.18658	1.21605	1.81527	4.77722
Verrucomicrobia	3.23154	1.48961	1.26939	3.11728	7.48031	4.71074	3.67722	4.05904	12.5367	8.6745	3.04325	9.27882
