# Supplementary material for: Bacterial and Archaea Community Present in the Pine Barrens Forest of Long Island, NY: Unusually High Percentage of Ammonia Oxidizing Bacteria
Source: PLoS One. 2011 Oct 20;6(10):e26263. doi: 10.1371/journal.pone.0026263 (PMC3197628; doi:10.1371/journal.pone.0026263)
Supplement: Table S3 — Bacterial population present in the soil of Pine Barrens Forest at each sampling horizon classified at genus level. (XLS) [file pone.0026263.s003.xls]

## Sheet: ShahBBacteriaGenusPercent
Name	13O	15O	23O	26O	13A	21A	26A	44A	10B	13B	25B	44B
Acetobacter	0.0296472	0.0327386	0	0	0	0	0	0	0	0	0	0
Acetobacteraceae (genus)	1.15624	1.064	1.67238	0.216049	0.15748	0.550964	0.122574	0.590406	0.209644	0.202675	0.266951	0.367478
Acidimicrobiaceae (genus)	1.71954	0.556556	4.67459	1.14198	0.551181	1.26722	1.1236	0.405904	0.67086	0.324281	0.587293	0.505282
Acidimicrobium	0.296472	0.261909	1.37014	0.154321	0.314961	0.137741	0.143003	0.110701	0.0838574	0.0405351	0.106781	0
Acidiphilium	0	0	0	0.0308642	0	0	0.040858	0	0	0.0405351	0	0.0459348
Acidisoma	0.0296472	0.0163693	0.0201491	0	0	0	0	0	0	0.0405351	0.0533903	0
Acidisphaera	0.504002	0.45834	0.564175	0.123457	0	0.165289	0.081716	0.110701	0.209644	0.16214	0.373732	0.137804
Acidithiomicrobium	0.177883	0.0327386	0.241789	0	0	0.0275482	0.081716	0.0369004	0.0838574	0.0405351	0	0
Acidobacteria (genus)	0.296472	0.441971	0.282087	0.524691	0.393701	0.0826446	0.674157	0.184502	0.209644	0.0810701	0.427122	0.0918695
Acidobacteriaceae (genus)	1.95672	1.62056	4.49325	2.12963	0.708661	2.97521	1.43003	1.73432	7.96646	3.36441	4.27122	3.72072
Acidobacterium	1.42307	2.14438	3.84848	2.87037	2.51969	3.74656	2.71706	3.06273	3.10273	3.76976	4.75174	3.62885
Acidocella	0.118589	0.245539	0.66492	0.0617284	0	0.0275482	0.061287	0.147601	0.0838574	0	0	0
Actinoallomurus	0.800474	0.114585	0.402982	1.04938	0.0787402	0.0275482	0.40858	0.0369004	0.0838574	0.24321	0.213561	0
Actinocorallia	0	0.0163693	0	0	0	0	0	0	0	0	0	0
Actinomadura	0.20753	0.0163693	0.241789	0.216049	0.23622	0.110193	0.163432	0	0.0419287	0.0405351	0	0
Actinomycetales (genus)	0.681886	0.441971	0.644771	0.339506	0.15748	0.220386	0.265577	0.0738007	0.67086	0.16214	0.160171	0.0459348
Actinoplanes	0.0296472	0.0163693	0.201491	0.0308642	0	0	0.040858	0	0.0838574	0	0	0.0459348
Actinospica	0.0296472	0.0163693	0.0604473	0	0	0.0275482	0.020429	0	0	0.0810701	0	0
Afipia	0.0889416	0.196431	0.0201491	0	0	0.165289	0.102145	0	0.0419287	0.0810701	0.106781	0.137804
Agrobacterium	0.0296472	0	0	0	0	0	0	0	0.0419287	0	0	0
Alcanivorax	0	0	0	0	0	0.0275482	0	0	0	0	0	0
Alicyclobacillaceae (genus)	0	0	0	0	0	0.0275482	0	0	0	0	0.0533903	0
Alicyclobacillus	0	0	0	0	0	0	0	0.0369004	0	0	0	0
Alistipes	0	0	0	0	0	0	0	0.0369004	0	0	0	0
Alkalibacter	0	0	0	0	0	0	0	0.0369004	0	0	0	0
Alkaliflexus	0	0	0	0.0308642	0	0	0.040858	0	0	0	0	0
Alkaliphilus	0	0	0.120895	0	0	0	0.020429	0	0	0	0	0
Amoebophilus	0	0	0.0402982	0	0	0	0	0	0	0	0.373732	0.0459348
Anaeromyxobacter	0.118589	0.0654772	0.0805964	0.154321	0.23622	0	0.040858	0.0738007	0	0	0.0533903	0.0918695
Anaerotruncus	0	0	0	0	0	0	0	0	0.0419287	0	0	0
Anaplasma	0	0	0	0	0	0.0826446	0	0	0	0	0	0
Aquaspirillum	0.0296472	0.0163693	0.0805964	0	0	0.0275482	0	0.0369004	0	0.0405351	0	0
Aquicella	0	0.0163693	0	0.154321	0	0	0.081716	0	0	0	0	0
Aquincola	0	0	0	0	0	0	0	0	0	0	0	0.0459348
Archangium	0	0	0	0	0	0.0275482	0	0	0	0	0	0.0459348
Arthrobacter	0	0.0163693	0.0201491	0.0308642	0	0	0	0	0	0	0	0
Asaia	0	0	0.0201491	0	0	0	0	0	0	0	0.0533903	0
Atopobium	0	0.0327386	0	0.0308642	0	0	0.020429	0	0	0	0	0
Aurantimonas	0	0	0.0201491	0	0	0	0	0	0	0	0	0
Azoarcus	0	0	0	0	0	0	0	0	0	0	0	0.0459348
Azorhizobium	0.118589	0.0654772	0.0604473	0.0925926	0.15748	0.137741	0.020429	0.0369004	0.209644	0.0405351	0.0533903	0
Azospirillum	0.474355	2.12801	1.16865	1.2963	0.708661	2.03857	1.63432	1.14391	2.13836	1.58087	0.587293	1.69959
Bacillaceae (genus)	0	0	0	0.0308642	0	0	0	0	0	0	0	0
Bacillales (genus)	0	0.0491079	0	0.154321	0	0	0.061287	0	0.0419287	0	0.0533903	0
Bacillus	0.148236	0.261909	0.0604473	0.679012	0.393701	0.192837	0.286006	0.147601	0.0419287	0.0405351	0.0533903	0.183739
Bacteriovorax	0.237178	0.0818465	0.181342	0.0925926	0.551181	0.275482	0.367722	0.369004	0.0838574	0.202675	0.213561	0.137804
Bacteroidaceae (genus)	0.326119	0.0982157	0.0201491	0.216049	0.708661	0	0.326864	0.405904	0	0.16214	0.160171	0.0918695
Bacteroides	0	0	0	0	0	0	0	0	0	0	0.0533903	0.0459348
Bdellovibrio	0.711533	0.261909	0.584324	0.432099	0.314961	0.798898	0.633299	0.885609	0.33543	0.567491	0.373732	0.780891
Beggiatoa	0	0	0	0	0	0	0.040858	0.0369004	0	0	0	0
Beijerinckia	0	0.0654772	0.0402982	0.0308642	0	0	0.040858	0	0	0	0	0
Beijerinckiaceae (genus)	0.148236	0.523817	0.100746	0.123457	0	0	0.040858	0.0369004	0	0	0	0
Bergeyella	0	0	0	0	0	0	0	0	0	0.0405351	0	0
Bifissio	0.0296472	0	0	0	0	0	0	0	0	0	0	0
Blastochloris	0.0296472	0	0	0	0	0.0550964	0	0	0	0.0405351	0	0.0459348
Blastococcus	0.0592944	0	0.0201491	0	0	0	0	0	0	0	0	0
Blastopirellula	0.0296472	0	0.0402982	0	0	0	0.061287	0	0	0	0	0
Bosea	0.0296472	0.0163693	0.0201491	0.0308642	0.0787402	0.0275482	0.020429	0.0369004	0	0	0	0.0918695
Bradyrhizobium	1.36377	1.11311	0.120895	0.37037	0.708661	2.3416	0.61287	0.811808	1.67715	0.567491	1.22798	0.826826
Brevundimonas	0.118589	0.196431	0.201491	0.308642	0.393701	0.0550964	0.143003	0.258303	0.0419287	0.0810701	0.266951	0.367478
Burkholderia	0.978358	0.180062	0.0201491	0.555556	0.0787402	0.30303	0.326864	0.442804	0.880503	0.24321	0.106781	0.459348
Burkholderiales (genus)	0	0	0	0	0	0	0	0	0	0	0	0.0459348
Byssovorax	0.652238	0.0654772	0.241789	0.432099	0.708661	0.110193	0.490296	0.332103	0.377358	0.121605	0.213561	0.275609
Caedibacter	0	0.0163693	0	0	0	0	0	0	0	0	0	0
Caldanaerovirga	0	0	0	0	0.0787402	0	0	0	0	0	0	0
Caldilinea	0	0	0	0.0308642	0	0.165289	0.306435	0.110701	1.59329	1.33766	0.533903	0.321543
Catellatospora	0	0	0	0	0	0	0	0	0	0	0	0.0459348
Catenulispora	0	0	0	0	0	0.0550964	0	0	0	0	0	0
Caulobacter	5.24755	3.1429	1.83357	3.24074	1.88976	1.84573	3.75894	2.43542	0.712788	1.01338	1.60171	1.42398
Cellulomonas	0	0	0.0201491	0	0	0	0	0	0	0.0405351	0	0
Chelatococcus	0	0	0	0	0	0	0	0.0738007	0	0	0	0
Chitinophaga	2.54966	0.556556	0.644771	3.14815	1.5748	0.495868	2.47191	1.47601	0.419287	0.608026	0.640683	0.229674
Chlamydia	0.0296472	0.294647	0.100746	0.216049	0.0787402	0.275482	0.163432	0.110701	0.587002	0.202675	0.266951	0.551217
Chlamydiales (genus)	0.0592944	0.311017	0.382833	0.339506	0.944882	0.523416	0.572012	0.627306	0.838574	0.445886	0.907635	1.92926
Chloroflexus	0	0	0.0604473	0	0	0.0550964	0.081716	0	0.293501	0.405351	0.160171	0.183739
Chondromyces	0.148236	0	0	0	0	0.0550964	0.020429	0.0369004	0	0	0	0.0459348
Chthoniobacter	0.118589	0.0982157	0.141044	0.0308642	0	0.0826446	0.040858	0.110701	0.125786	0.0405351	0.0533903	0.229674
Clavochlamydia	0	0	0	0	0	0	0.020429	0	0	0.0405351	0.0533903	0
Clostridiaceae (genus)	0	0	0	0	0	0	0	0	0.0419287	0	0	0
Clostridiales (genus)	0	0.0163693	0.0201491	0.0308642	0	0	0	0	0	0	0	0
Clostridiisalibacter	0	0	0	0	0	0	0	0	0	0.0810701	0	0
Clostridium	0	0	0.100746	0	0.23622	0.192837	0.122574	0.110701	0.0838574	0.0810701	0.106781	0.367478
Cohnella	0	0.0163693	0	0.185185	0	0	0.040858	0	0.125786	0.121605	0	0.0918695
Conexibacter	0.444708	0.180062	0.302237	0.0617284	0	0.165289	0.143003	0.0369004	0	0.0810701	0.0533903	0.0459348
Coraliomargarita	0	0	0	0	0	0	0	0	0.0419287	0	0	0
Coriobacteriaceae (genus)	0	0	0	0	0	0	0	0	0	0.0405351	0	0
Coxiella	0	0.0654772	0.0201491	0.0617284	0.0787402	0	0	0	0.0838574	0	0	0.0459348
Craurococcus	0	0	0	0	0	0	0.020429	0	0	0	0	0
Crocinitomix	0	0	0	0	0	0	0	0	0	0.0405351	0	0
Crossiella	0	0	0	0	0	0	0.020429	0	0	0	0	0
Cryptosporangium	0	0.0327386	0.0402982	0	0	0	0	0	0	0	0	0
Cyanobacterium	0	0	0.0402982	0	0	0	0	0	0	0	0	0
Cystobacter	0	0	0	0	0	0	0.020429	0	0.0419287	0	0	0.0918695
Cytophaga	0.20753	0.0163693	0.181342	0.709877	0.314961	0	0.265577	0.701107	0	0	0	0
Cytophagales	0	0	0	0	0	0	0	0	0	0.0405351	0	0
Dechloromonas	0	0	0	0	0	0	0.020429	0	0	0	0	0
Defluviicoccus	0	0.0327386	0	0	0	0	0	0	0.0419287	0	0	0
Delftia	0	0.0163693	0	0	0	0.0275482	0.040858	0	0	0	0	0
Derxia	0	0	0	0	0	0.0826446	0	0	0.0419287	0.0810701	0.0533903	0
Desulfobacca	0	0	0	0	0	0	0.020429	0	0	0	0	0
Desulfobulbaceae (genus)	0	0	0	0	0	0	0	0	0.0419287	0	0	0
Desulfobulbus	0	0	0	0	0.0787402	0.0550964	0	0.0738007	0	0.0405351	0.0533903	0
Desulforegula	0	0	0	0	0.0787402	0	0	0	0	0	0	0
Desulfosalina	0	0	0	0	0.0787402	0	0	0	0	0	0	0
Desulfotomaculum	0	0	0.0201491	0	0	0	0.061287	0	0	0.0810701	0	0
Desulfovibrio	0	0	0	0	0	0.0275482	0	0	0	0	0	0.0918695
Desulfuromonas	0	0	0	0	0	0.0275482	0	0	0.0419287	0	0	0.0459348
Devosia	0	0	0	0	0.23622	0	0.040858	0.0369004	0	0.0810701	0	0.0459348
Dietzia	0.0296472	0	0	0	0	0	0.020429	0	0	0	0	0
Dyella	0.355766	0.196431	0.0201491	0.0308642	0	0.110193	0.020429	0	0.125786	0	0.0533903	0
Edaphobacter	0.118589	0.22917	0.22164	0.185185	0	0.30303	0.183861	0	0	0.0810701	0.160171	0.0459348
Eggerthella	0.0296472	0	0.181342	0	0	0	0.040858	0	0	0	0	0
Elusimicrobium	0	0	0	0	0	0	0.040858	0.0369004	0	0	0.106781	0
Epilithonimonas	0.0296472	0	0	0	0	0	0	0	0	0	0	0
Epulopiscium	0	0	0.0402982	0	0	0	0	0	0	0	0	0
Erythrobacter	0	0.0163693	0.0402982	0	0.0787402	0	0.020429	0	0	0	0	0
Escherichia	0	0	0	0.0308642	0	0	0	0	0	0	0	0
Estrella	0	0	0	0.0308642	0	0	0.020429	0	0	0	0	0.0918695
Eubacterium	0	0.0818465	0.0402982	0	0	0	0	0	0	0.121605	0.0533903	0
Ferrimicrobium	0.800474	0.130954	1.67238	0.246914	0.15748	0.110193	0.081716	0.369004	0.33543	0.0405351	0.213561	0.183739
Ferrithrix	0	0	0.141044	0	0	0.0275482	0	0	0	0	0	0
Fervidicola	0	0	0	0.0617284	0	0	0.040858	0	0	0	0	0
Filomicrobium	0	0.0327386	0	0	0	0.0275482	0.020429	0	0	0	0	0
Flavisolibacter	2.6386	0.180062	0.161193	0.277778	0.23622	0.275482	0.245148	0.221402	0.0419287	0.0810701	0.0533903	0.0918695
Flavobacteria (genus)	20.1008	3.47029	1.91416	6.91358	2.3622	6.66667	7.02758	2.73063	5.66038	4.7426	5.92632	1.88333
Flavobacteriaceae (genus)	0.0296472	0	0	0.123457	0	0	0.040858	0.0369004	0	0	0	0.0459348
Flavobacteriales (genus)	0	0	0	0	0	0	0	0	0	0	0.0533903	0
Flavobacterium	1.5713	0.376494	0.161193	0.987654	1.73228	0.330579	0.919305	0.774908	0.293501	0.121605	0.480513	0.321543
Flexibacter	2.10495	0.22917	1.41044	0.339506	3.30709	0.77135	0.796731	1.03321	1.174	0.16214	1.01442	0.734956
Flexibacter (Sphingobacteriaceae)	0	0	0	0.246914	0	0	0.122574	0.0369004	0.0419287	0	0	0
Flexithrix	0.148236	0	0	0.0308642	0	0	0	0	0	0	0	0
Fluviicola	0	0.0163693	0	0.0308642	0.472441	0	0.040858	0.0738007	0	0.0810701	0.106781	0.0918695
Fodinicola	0	0	0.0402982	0	0	0	0	0	0	0	0	0
Frankia	0.0296472	0	0	0	0	0	0	0	0	0	0	0
Frateuria	0.0889416	0.245539	0	0	0.23622	0	0.040858	0	0	0	0	0
Fulvimonas	0.177883	0	0	0.123457	0	0.0275482	0	0	0	0	0	0
Gelria	0	0	0.0402982	0	0	0	0	0.0369004	0	0.0405351	0	0.0459348
Gemmata	0.148236	0.311017	0.241789	0.0925926	0.23622	0.385675	0.286006	0.332103	0.419287	0.810701	0.266951	0.734956
Gemmatimonas	0.0592944	0	0.0201491	0.0617284	0.0787402	0.137741	0.122574	0.0738007	0.0419287	0.283745	0.106781	0.0459348
Geobacter	0.0296472	0.0163693	0.100746	0.123457	0.472441	0.30303	0.347293	0.0738007	0.0419287	0.121605	0.106781	0.0918695
Georgenia	0	0	0	0	0	0.0275482	0	0	0	0	0	0
Gluconacetobacter	0.118589	0.22917	0.362684	0.0925926	0.393701	0.0275482	0.20429	0.0738007	0.0419287	0	0	0
Gluconobacter	0.0592944	0.0163693	0	0	0	0.0275482	0	0	0	0.0405351	0	0.0459348
Gordonia	0	0	0	0	0	0	0	0.0369004	0	0	0	0
Gordonibacter	0	0	0.120895	0	0	0	0	0	0	0	0	0
Granulibacter	0.0592944	0.0327386	0	0	0	0	0	0	0	0.0405351	0	0
Hahella	0	0	0	0	0	0	0	0	0	0	0.0533903	0
Haliangium	0.118589	0	0	0.0308642	0	0	0	0	0	0.0405351	0	0
Helicobacter	0.0296472	0	0	0.216049	0.629921	0.550964	1.10317	0.184502	0.0419287	0	0	0.459348
Heliobacterium	0	0	0	0	0	0	0	0	0.0838574	0	0	0
Herbaspirillum	0	0.0163693	0	0.0308642	0	0	0	0	0	0	0	0
Holophaga	2.96472	5.82747	7.21338	5.83333	5.43307	10.4959	7.94688	6.53137	15.0524	17.0653	12.4399	13.8264
Holosporaceae (genus)	0	0	0	0.0308642	0	0.0275482	0.020429	0.0369004	0.0419287	0	0	0
Hyphomicrobium	0	0.0163693	0.0201491	0	0.0787402	0.0550964	0.040858	0.0369004	0	0.0405351	0	0
Hyphomonas	0	0	0	0.0308642	0	0	0.020429	0	0	0	0	0
Iamia	0.177883	0.376494	2.03506	0.246914	0.15748	0.358127	0.347293	0.295203	0.251572	0.283745	0.427122	0.183739
Isosphaera	0.0296472	0.212801	0.22164	0.0925926	0.472441	0.330579	0.224719	0.0369004	0.125786	0.121605	0.0533903	0.137804
Janthinobacterium	0	0.0818465	0	0.0308642	0	0.110193	0	0	0	0	0	0
Kibdelosporangium	0.0296472	0	0	0	0	0	0	0	0.0419287	0	0	0
Kineosporia	0	0	0.0201491	0	0	0	0	0	0	0	0	0
Kineosporiaceae (genus)	0.0592944	0.0491079	0.0201491	0	0	0	0.020429	0	0	0	0	0
Kordiimonas	0	0	0	0	0	0	0	0.0369004	0	0	0	0
Kribbella	0	0	0.0604473	0.0308642	0.0787402	0	0.061287	0	0	0	0.0533903	0
Ktedonobacter	0	0	0	0.154321	0	0.192837	0.020429	0	0.167715	0	0.427122	0.413413
Labrys	0	0	0	0	0	0	0	0.0369004	0	0	0	0
Laceyella	0	0	0.0201491	0	0	0.0275482	0	0	0	0	0	0.0459348
Lacibacter	0	0	0	0.0308642	0	0	0	0	0	0	0	0
Lactobacillus	0	0	0.0201491	0.0308642	0	0	0.163432	0	0	0.121605	0	0
Lechevalieria	0	0	0	0.0308642	0	0	0	0	0	0	0	0
Legionella	0.0296472	0.0327386	0.0402982	0.0617284	0	0	0.020429	0	0.0838574	0	0	0
Legionellaceae (genus)	0.0889416	0.0327386	0.0604473	0.0617284	0	0.0275482	0.143003	0.110701	0.0419287	0	0	0.0459348
Leifsonia	0	0	0.0201491	0	0	0	0	0	0	0	0	0
Levilinea	0	0	0.0604473	0	0	0	0	0	0.0838574	0	0	0
Lewinella	0	0	0	0	0	0.0275482	0	0.0369004	0	0	0	0
Liberibacter	0	0	0	0.0617284	0	0	0	0	0	0	0	0
Limnobacter	0	0	0.0201491	0	0	0	0	0	0	0	0	0
Lishizhenia	0	0	0.0201491	0	0	0	0	0	0	0	0	0
Lysobacter	0.0296472	0.0163693	0.282087	0.0617284	0	0.0275482	0.040858	0.0738007	0	0	0	0.0459348
Magnetoglobus	0	0	0	0	0	0	0	0	0	0	0.0533903	0
Magnetospirillum	0.0296472	0.0491079	0.0201491	0.123457	0.23622	0.0275482	0.081716	0.147601	0	0.16214	0.533903	0
Malikia	0.0592944	0.0163693	0.0201491	0	0	0.0275482	0.081716	0	0	0.24321	0	0
Malonomonas	0	0	0	0	0.0787402	0.0275482	0.020429	0	0	0.0405351	0	0.0918695
Mariniflexile	0	0	0	0.0308642	0	0	0	0	0	0	0	0
Marinomonas	0	0	0	0	0	0	0	0	0	0	0.0533903	0
Massilia	0	0	0	0	0	0.0275482	0.020429	0	0	0	0	0
Mesorhizobium	0.0889416	0	0.0201491	0.0617284	0.15748	0.0550964	0.122574	0.0369004	0.0838574	0.526956	0.106781	0.0918695
Metabacterium	0.0296472	0	0	0	0	0	0	0	0	0	0	0
Metachlamydia	0	0.180062	0.0604473	0.154321	0	0	0.081716	0.147601	0.0838574	0.121605	0	0.137804
Methylobacterium	0.0592944	0.0818465	0	0.0925926	0.0787402	0	0	0	0	0.0405351	0	0
Methylocapsa	0.0296472	0	0.0402982	0	0	0	0	0	0	0.0405351	0.0533903	0
Methylocella	0.0889416	0.425602	0.22164	0.154321	1.33858	0.137741	0.286006	0.0738007	0.377358	0.121605	0.640683	0.137804
Methylococcus	0	0	0	0	0	0	0	0.0369004	0	0	0	0
Methylocystis	2.49036	3.29023	1.00746	1.75926	1.88976	1.70799	1.45046	2.17712	0.33543	0.648561	0.533903	0.734956
Methylopila	0	0	0	0	0	0	0	0	0	0	0	0.0918695
Methylosinus	0.0592944	0.0327386	0.0604473	0.0308642	0	0.0550964	0.020429	0	0	0	0	0
Micavibrio	0.0296472	0	0	0	0	0	0	0	0	0.0405351	0	0
Micropruina	0.0592944	0	0.0402982	0	0	0	0.020429	0	0	0	0	0
Microtetraspora	0	0	0.0201491	0	0	0	0	0	0	0	0	0
Microthrix	0	0	0.0201491	0	0	0	0	0	0	0	0	0
Microvirga	0	0.196431	0.100746	0.123457	0.23622	0.192837	0.245148	0.0738007	0.293501	0.16214	0.106781	0.183739
Midichloria	0.0296472	0	0	0	0	0.0275482	0.020429	0	0	0	0	0
Moorella	0	0	0	0	0	0	0	0	0	0.0405351	0	0
Moritella	0.0296472	0.147324	0.866411	1.01852	0.314961	0.165289	0.653728	0.110701	0.0838574	0.0810701	0.0533903	0.137804
Mucilaginibacter	1.21554	0	0	0.0308642	0.393701	1.32231	0	0.110701	0.167715	0.202675	0.106781	0
Mycobacterium	1.89742	2.56998	0.765666	0.895062	0.944882	1.32231	0.980592	0.701107	0.545073	0.121605	0.480513	0.505282
Mycoplana	0	0.0327386	0	0.0308642	0	0	0	0	0	0.0405351	0	0
Myxococcales (genus)	0	0	0	0.0308642	0	0	0	0.0369004	0	0	0	0
Nakamurella	0	0	0.0201491	0	0	0.0275482	0	0	0	0	0	0
Natronocella	0	0	0	0	0	0	0	0.0738007	0	0.0405351	0	0
Neoasaia	0	0	0.0201491	0	0	0	0	0	0	0	0	0
Neochlamydia	0	0.0491079	0.0402982	0.0617284	0	0.0550964	0.061287	0.0738007	0.0419287	0.121605	0.0533903	0.0459348
Nevskia	0	0.0818465	0.0402982	0	0	0.0550964	0.102145	0.0369004	0.0419287	0	0.0533903	0.0459348
Niastella	3.26119	0.556556	0.423131	0.802469	0.314961	0.77135	1.06231	0.738007	0.67086	0.486421	0.427122	0.183739
Nitrobacter	0.0592944	0.0327386	0	0	0	0.0275482	0	0	0	0	0	0.0918695
Nitrosococcus	0.0592944	0.0163693	0.0604473	0	0	0	0	0	0	0	0	0
Nitrosomonas	0	0	0	0.0308642	0	0	0	0	0	0	0	0
Nitrosospira	0.0592944	0	0	0	0	0	0	0	0	0.0405351	0	0
Nitrosovibrio	4.38779	37.8785	18.5372	21.3272	23.0709	24.4904	21.287	40.6273	16.9392	26.591	34.7571	25.9531
Nitrospina	0	0	0	0	0	0	0.020429	0	0	0	0	0
Nitrospira	0.0296472	0	0	0.123457	0	0.110193	0.040858	0.147601	0.0419287	0.202675	0.0533903	0.689022
Nitrotoga	0	0	0	0	0	0	0	0	0	0.0405351	0	0
Nocardia	0	0	0	0	0	0.0275482	0.020429	0	0.0419287	0	0	0
Nocardioides	0	0	0.0201491	0	0	0	0	0.0369004	0	0	0	0
Nonomuraea	0.0592944	0.0327386	0	0	0	0	0	0	0	0	0	0
Nostocoida (Planctomycetales)	0	0.0491079	0	0.0308642	0.23622	0.0826446	0.040858	0	0.0838574	0.0405351	0	0.0459348
Oceanibaculum	0	0.0818465	0.0604473	0	0.0787402	0	0	0.0369004	0	0	0	0
Ochrobactrum	0	0	0	0	0.0787402	0	0	0	0	0	0	0
OD1 (genus)	0.415061	0.0327386	0.181342	0.58642	1.02362	0.165289	0.510725	0.0738007	0	0.121605	0.0533903	0.321543
Odyssella	0	0	0	0	0	0	0	0	0	0	0	0.0459348
OP10 (genus)	0.0889416	0	0.322386	0.0925926	0	0.247934	0.183861	0.0738007	0.167715	0	0.106781	0.0918695
Opitutaceae (genus)	0	0	0	0.0308642	0	0	0	0	0.125786	0	0	0.0918695
Opitutus	1.68989	0.0491079	0.322386	0.524691	5.74803	0.909091	0.653728	1.32841	0.209644	0.202675	0.266951	1.92926
Orientia	0.0592944	0	0.0201491	0.0308642	0	0	0	0	0	0	0	0
Owenweeksia	0	0	0	0	0	0	0.020429	0.0369004	0	0	0	0
Oxalophagus	0	0	0	0	0	0	0	0	0.0419287	0	0	0
Paenibacillus	0.0296472	0.409232	0.141044	0.555556	0.0787402	0.137741	0.347293	0.184502	0.209644	0.0810701	0.0533903	0.229674
Parachlamydia	0	0	0.0201491	0.0925926	0	0.0275482	0.020429	0	0	0.0405351	0	0
Parachlamydiaceae (genus)	0	0.0163693	0.0201491	0.0925926	0	0.0275482	0.040858	0.0369004	0.0419287	0.0405351	0	0
Paracoccus	0.0296472	0.0163693	0	0.0617284	0	0.137741	0.040858	0	0.209644	0.121605	0.0533903	0
Paracraurococcus	0.0296472	0	0.0402982	0.0925926	0	0	0	0.0369004	0	0.0405351	0	0.0459348
Parvibaculum	0.237178	0.0327386	0.0201491	0	0	0.0275482	0.081716	0.0369004	0.167715	0	0	0.137804
Patulibacter	0	0.0163693	0	0	0	0	0	0	0	0	0	0
Paucimonas	0	0	0	0	0	0.385675	0	0.0369004	0.209644	0.689096	0.106781	0.413413
Pedobacter	0.326119	0	0	0	0.15748	0.385675	0.020429	0.590406	0	0	0.0533903	0.0459348
Pedomicrobium	0.0296472	0	0	0	0	0	0	0	0	0	0	0
Pelobacter	0.0889416	0.0163693	0.0201491	0	0.0787402	0.0275482	0.040858	0	0.0419287	0	0	0.0459348
Pelotomaculum	0.0296472	0	0	0.0308642	0	0.0550964	0.020429	0	0.0838574	0	0	0.0459348
Peptostreptococcus	0	0	0	0	0	0	0.020429	0	0	0	0	0.0459348
Persicobacter	0	0	0	0	0	0.0275482	0	0	0	0	0	0
Phaselicystis	0	0	0.0201491	0	0	0	0	0	0.0419287	0	0	0
Phenylobacterium	1.95672	1.8661	1.45074	1.2963	0.23622	0.633609	1.14402	0.95941	0.419287	0.121605	0.160171	0.183739
Phycisphaera	0	0.0327386	0.0402982	0.0617284	0	0.0275482	0	0	0	0	0	0
Planctomyces	0.118589	0.0327386	0.0805964	0	0	0.110193	0	0.221402	0	0	0.213561	0.0459348
Planctomycetaceae (genus)	0	0.0163693	0	0	0	0.0275482	0.020429	0.0369004	0.0419287	0	0	0
Planctomycetacia (genus)	0.0889416	0.0163693	0.0201491	0	0.866142	0.826446	0.20429	0.110701	0.628931	1.05391	0.320342	0.551217
Planctomycetales (genus)	1.09695	0.441971	0.261938	0.802469	0.314961	0.523416	0.40858	0.811808	0.33543	0.0810701	0.213561	0.137804
Planobispora	0	0	0	0.0308642	0	0	0	0	0	0	0	0
Pleomorphomonas	0	0	0	0	0	0	0.020429	0	0	0	0	0
Polyangium	0.0592944	0	0	0	0	0	0.040858	0.0369004	0	0	0	0.0459348
Prochlorococcus	0	0	0.0402982	0.0925926	0	0.0550964	0.122574	0	0	0	0	0.0918695
Propionibacterium	0	0	0.0201491	0	0	0	0	0	0	0	0	0
Propionicimonas	0	0	0.0201491	0	0	0	0	0	0	0	0	0
Prosthecomicrobium	0.0296472	0	0	0	0	0	0	0	0	0	0	0.0459348
Protochlamydia	0	0.0982157	0.0402982	0.0617284	0.0787402	0	0.102145	0.0369004	0.0419287	0.0810701	0.0533903	0.0459348
Pseudomonas	0.0296472	0.0327386	0	0.0308642	0	0.0550964	0	0	0	0	0.0533903	0.0918695
Pseudonocardia	0	0.327386	0	0.401235	0	0	0.143003	0	0	0	0	0
Pseudonocardiaceae (genus)	0	0	0	0.0308642	0	0	0	0	0	0	0	0
Pseudoramibacter	0	0	0	0.0308642	0	0	0	0	0	0	0	0
Psychroserpens	0	0	0	0	0	0	0	0	0	0	0	0.0459348
Ralstonia	0	0	0	0	0	0.0275482	0.020429	0	0.0419287	0	0	0
Reyranella	0.0296472	0	0	0	0	0	0	0	0	0	0	0
Rhabdochlamydia	0	0.0491079	0.0201491	0	0	0.0275482	0.040858	0.221402	0	0.0405351	0.320342	0.321543
Rhabdochlamydiaceae (genus)	0	0.0327386	0.0402982	0.0308642	0	0.0826446	0.020429	0.147601	0.0838574	0.0405351	0	0.0918695
Rhizobiales (genus)	0.711533	0.589294	0.241789	0.246914	1.41732	0.247934	0.163432	0.590406	0	0.283745	0.480513	1.0565
Rhizobium	5.12897	3.60124	3.46565	3.85802	8.8189	4.95868	3.3095	4.42804	5.57652	4.45886	3.36359	6.10932
Rhodanobacter	0.237178	0.0982157	0	0.0925926	0.0787402	0.0550964	0.061287	0.0369004	0	0	0.0533903	0
Rhodobacteraceae (genus)	0.0296472	0	0	0.0308642	0	0	0	0	0	0	0	0
Rhodocista	0	0.0327386	0.0604473	0.0308642	0.15748	0.0275482	0.061287	0.0369004	0.167715	0.24321	0.106781	0
Rhodococcus	0	0.0163693	0.0402982	0	0.0787402	0	0.020429	0.0369004	0	0.0810701	0	0
Rhodoferax	0	0	0	0	0	0	0.040858	0	0	0	0	0
Rhodomicrobium	0.0296472	0.0163693	0.0201491	0	0.0787402	0	0.020429	0	0	0	0	0.0459348
Rhodopila	0	0	0.0805964	0.0925926	0.0787402	0	0	0	0.0419287	0.0405351	0	0
Rhodopirellula	0	0.0163693	0.0604473	0	0	0.0275482	0.040858	0	0	0	0	0.0459348
Rhodoplanes	1.33412	4.87805	2.53879	3.24074	1.81102	3.16804	4.0858	2.39852	2.22222	3.36441	3.36359	1.65365
Rhodopseudomonas	0	0.0163693	0	0	0	0	0.020429	0	0	0.0405351	0	0.0459348
Rhodospirillaceae (genus)	0.0592944	0.441971	0.181342	0.246914	0.0787402	0.330579	0.122574	0.0738007	0.209644	0.770166	0.0533903	0.137804
Rhodospirillales (genus)	0	0	0	0	0	0	0	0	0	0.0405351	0	0
Rhodospirillum	0	0.0327386	0	0.0308642	0	0	0	0	0	0	0	0
Rhodovastum	0.0592944	0.0163693	0.0805964	0	0	0	0.020429	0	0	0.0405351	0.0533903	0
Rhodovibrio	0	0.0327386	0.0201491	0	0	0	0.020429	0.0369004	0.0419287	0.0405351	0.213561	0
Rickettsia	0	0.0491079	0	0	0	0	0	0.0738007	0	0	0	0
Rickettsiaceae (genus)	0	0.0163693	0	0.0308642	0	0	0	0	0	0	0	0
Rickettsiales (genus)	0	0	0	0.0308642	0	0	0	0	0.0419287	0	0	0
Rickettsiella	0	0	0.0402982	0.0617284	0	0	0.020429	0	0	0	0	0
Rikenellaceae (genus)	0	0	0	0.0308642	0	0	0.122574	0	0	0.0405351	0.213561	0
Robiginitomaculum	0	0	0	0	0	0	0	0.0369004	0	0	0	0
Ronia	0.148236	0.0654772	0.0604473	0	0	0.165289	0.040858	0.0369004	0.167715	0.0405351	0	0.0459348
Roseobacter	0	0	0	0	0	0	0	0	0.0419287	0.0405351	0	0
Roseomonas	0	0.0327386	0	0	0	0	0	0.0369004	0	0	0	0.137804
Roseospira	0	0.0163693	0	0	0	0	0	0	0	0	0	0
Rubrobacter	0.0296472	0.0654772	0	0	0	0	0	0	0.125786	0.0405351	0	0
Rubrobacterales (genus)	0.0296472	0.0163693	0.0805964	0.0308642	0	0	0	0	0	0	0	0
Saccharopolyspora	0	0	0	0	0	0	0	0	0.0419287	0	0	0
Saccharospirillum	0	0.0163693	0	0	0	0	0.020429	0	0	0	0	0
Schlesneria	0	0	0	0	0	0	0	0	0	0	0.0533903	0
Sedimentibacter	0	0	0	0	0	0.0275482	0.020429	0	0	0	0	0
Sediminibacterium	0	0	0	0	0	0	0.020429	0	0	0	0	0
Segetibacter	0.444708	0.0163693	0.0402982	0.0617284	0	0.0826446	0.020429	0	0	0	0	0.0459348
Shigella	0	0	0	0	0	0	0	0	0	0	0.0533903	0
Shimazuella	0.0592944	0.0163693	0	0	0	0	0.040858	0	0	0.0405351	0	0
Simkania	0	0	0	0	0	0	0	0	0	0.0405351	0	0
Simkaniaceae (genus)	0	0	0	0	0	0	0	0	0	0.0810701	0	0
Sinorhizobium	0	0	0	0	0.0787402	0	0	0	0.0419287	0	0	0
Skermanella	0	0.0491079	0.0604473	0.123457	0	0.137741	0.081716	0.0738007	0.251572	0.770166	0.160171	0.229674
Solibacter	0.770827	0.376494	0.604473	0.617284	0.787402	0.550964	0.429009	0.848708	0.712788	0.729631	0.747464	0.597152
Solibium	0	0.0163693	0	0	0	0	0	0	0	0	0	0
Solirubrobacter	0.148236	0.0327386	0.141044	0.0925926	0.0787402	0	0.102145	0.0738007	0.0419287	0.0405351	0.0533903	0
Spartobacteria (genus)	0	0.0163693	0	0.123457	0.15748	1.10193	0.20429	0.0369004	3.18658	1.58087	0.587293	1.51585
Sphingobacteria (genus)	0	0	0	0	0.23622	0.0826446	0	0.110701	0	0.0405351	0	0.0918695
Sphingobacteriaceae (genus)	0.266825	0.114585	0.0604473	0.37037	0.314961	0.495868	0.286006	0.221402	0.125786	0	0.427122	0.275609
Sphingobacteriales (genus)	0.830122	0.0818465	0.0201491	0.432099	0	0.0275482	0.163432	0.110701	0	0.0405351	0.0533903	0
Sphingobacterium	3.23154	0.147324	2.23655	1.08025	1.81102	1.01928	1.38917	0.701107	0.754717	1.21605	0.427122	0.413413
Sphingobium	0	0	0	0	0.0787402	0	0	0	0	0	0	0
Sphingomonas	0.0296472	0	0	0	0	0	0	0	0	0	0	0
Sphingopyxis	0	0	0	0.0308642	0	0.0275482	0	0	0	0	0	0
Sphingoterrabacterium	0.148236	0	0	0	0.629921	0.220386	0	0.0369004	0	0	0	0.0459348
Spirobacillus	0	0.0163693	0.0402982	0	0	0	0	0	0	0.121605	0	0.183739
Sporichthya	0	0	0.0201491	0.0308642	0	0	0.020429	0	0	0	0	0
Sporomusa	0	0	0	0	0	0	0	0	0	0	0	0.137804
Staphylococcus	0	0	0	0	0	0.0275482	0	0	0.0419287	0	0	0.0459348
Stella	0	0	0.0201491	0.0308642	0	0.0550964	0.061287	0	0.167715	0.16214	0	0.0918695
Steroidobacter	0.355766	0.311017	0.201491	0.154321	0.393701	0.578512	0.163432	0.0738007	0	0.202675	0.587293	0.183739
Streptacidiphilus	0	0.0163693	0.0201491	0	0	0	0	0	0.0419287	0	0	0
Streptococcus	0	0	0	0	0	0	0	0	0	0	0.0533903	0
Streptomonospora	0	0	0	0.0308642	0	0	0	0	0	0	0	0
Streptomyces	0.0592944	0.0654772	0.0402982	0.0308642	0	0	0.081716	0.0369004	0	0.0810701	0.0533903	0.0918695
Syntrophorhabdus	0	0	0	0.0308642	0	0	0.020429	0	0	0	0	0
Syntrophus	0.118589	0.0163693	0.120895	0	0	0.110193	0.040858	0.332103	0.167715	0.121605	0.160171	0.137804
Telmatospirillum	0.0296472	0.0163693	0	0	0	0	0	0.0369004	0	0	0	0
Terrimonas	0.0592944	0	0.0201491	0	0	0	0.081716	0	0	0	0	0
Tetrasphaera	0	0	0	0	0	0	0.020429	0	0	0	0	0
Thermacetogenium	4.09131	6.6623	12.8753	6.45062	7.16535	2.97521	6.35342	1.80812	1.174	1.13498	1.92205	1.33211
Thermanaeromonas	0	0	0	0.0308642	0	0	0.061287	0.0369004	0	0	0	0
Thermoanaerobacter	0	0	0	0	0	0	0	0	0	0	0	0.0459348
Thermobifida	0.0296472	0.0654772	0.261938	0.0925926	0	0	0	0	0	0	0.0533903	0.0918695
Thermocrispum	0	0.0327386	0	0.154321	0	0	0	0	0	0	0	0
Thermoflavimicrobium	0.0296472	0	0	0.0308642	0	0.716253	0.224719	0.0738007	0.293501	0.445886	0.427122	0.367478
Thermogemmatispora	0	0	0	0	0	0	0	0	0.0419287	0	0	0.183739
Thermoleophilum	0.0592944	0	0.181342	0.0617284	0	0	0.020429	0.0738007	0.0419287	0	0.0533903	0
Thermomicrobium	0	0	0.0201491	0	0	0	0.020429	0	0	0	0	0
Thermomonas	0.326119	0.130954	0.0805964	0.0617284	0.0787402	0.358127	0.347293	0.221402	0.125786	0.689096	0	0.229674
Thermomonosporaceae (genus)	0.0296472	0.0163693	0.0201491	0	0	0.165289	0	0	0.0838574	0	0.106781	0
Thermosediminibacter	0	0	0	0	0	0	0	0	0	0	0	0.0459348
Thermosporothrix	0	0	0	0.0308642	0	0.0275482	0	0	0	0	0.213561	0.0459348
Thermus	0	0.0982157	0.0604473	0.0308642	0.15748	0.0275482	0.102145	0.0369004	0.0838574	0.0405351	0	0.0918695
Thiocapsa	0	0.0163693	0	0	0	0	0	0	0	0	0	0
Thiococcus	0	0	0	0.0308642	0	0	0	0	0	0	0	0
Tistrella	0.0296472	0.0327386	0	0	0	0	0	0	0	0	0	0
TM7 (genus)	2.6979	0.654772	5.76264	7.96296	3.30709	1.84573	5.57712	3.21033	3.18658	1.21605	1.81527	4.77722
Tsukamurella	0	0	0	0	0	0	0.040858	0	0	0	0	0
Tumebacillus	0	0	0	0	0	0	0.040858	0	0	0	0	0
Turicibacter	0.0296472	0	0	0.0308642	0	0	0	0.0369004	0	0	0	0.0459348
Vampirovibrio	0.0592944	0.0163693	0	0.0308642	0.0787402	0.0550964	0.081716	0	0.0838574	0.0405351	0	0.0459348
Variovorax	0	0.0163693	0	0	0	0	0	0	0	0	0	0
Verrucomicrobiaceae (genus)	0	0	0	0	0	0	0.020429	0	0	0	0	0
Verrucomicrobiales (genus)	1.12659	1.04763	0.725368	1.2037	0.787402	0.853994	1.28703	1.29151	1.88679	0.770166	0.587293	1.28617
Verrucomicrobium	0.296472	0.278278	0.0805964	1.2037	0.787402	1.76309	1.47089	1.29151	6.96017	6.08026	1.54832	4.13413
Victivallis	0	0	0	0	0	0	0	0	0	0.0405351	0	0
Waddlia	0	0	0.0201491	0	0	0	0	0	0	0	0	0
Xiphinematobacter	0	0	0	0	0	0	0	0	0	0	0	0.0918695
Zavarzinella	0	0	0	0.0308642	0	0	0	0	0	0	0	0
